# Supplementary material for: Optimization of the Fermentation Conditions of Metarhizium robertsii and Its Biological Control of Wolfberry Root Rot Disease
Source: Microorganisms. 2023 Sep 23;11(10):2380. doi: 10.3390/microorganisms11102380 (PMC10609576; doi:10.3390/microorganisms11102380)
Supplement: Supplementary file 1 [file microorganisms-11-02380-s001.zip]

Archive with 1 entries (1 files):
- microorganisms-2622701-supplementary.pdf
